# Supplementary material for: Akt Signaling Pathway Is Activated in the Minor Salivary Glands of Patients with Primary Sjögren’s Syndrome
Source: Int J Mol Sci. 2021 Dec 14;22(24):13441. doi: 10.3390/ijms222413441 (PMC8709495; doi:10.3390/ijms222413441)
Supplement: Supplementary file 1 [file ijms-22-13441-s001.zip]

Archive with 1 entries (1 files):
- ijms-1498647-supplementary.pdf
